# Supplementary material for: HIV Promotes Atherosclerosis via Circulating Extracellular Vesicle MicroRNAs
Source: Int J Mol Sci. 2023 Apr 20;24(8):7567. doi: 10.3390/ijms24087567 (PMC10146407; doi:10.3390/ijms24087567)
Supplement: Supplementary file 1 [file ijms-24-07567-s001.zip]

Archive with 1 entries (1 files):
- ijms-2288861-supplementary.pdf
